# Supplementary material for: A ribosome-related signature in peripheral blood CLL B cells is linked to reduced survival following treatment
Source: Cell Death Dis. 2016 Jun 2;7(6):e2249–. doi: 10.1038/cddis.2016.148 (PMC5143378; doi:10.1038/cddis.2016.148)
Supplement: Supplementary Table 1 [file cddis2016148x1.xls]

## Sheet: Sheet1
Patient Number	Gender	Immunoglobulin status	LCDT	Genomic Aberration	Stage at diagnosis	Previous Treatment	Age at diagnosis	WCC at diagnosis
1	M	M	NA	NA	A0	yes	67.6389	59.1
2	F	M	>1 year	Normal	A0	no	62.3278	21.2
3	F	M	>1 year	13q deletion	A0	no	64.0389	36.7
4	M	M	>1 year	Normal	A0	no	69.8333	13.5
5	F	M	<1 year	NA	A	yes	54.3972	13.4
6	F	M	<1 year	13q deletion	A	no	60.1861	30
7	M	M	>1 year	NA	A0	no	34.4361	25.5
8	M	M	NA	Normal	B	no	81.5667	147.9
9	M	M	>1 year	13q deletion	A0	no	66.0389	48.8
10	M	M	>1 year	t12	A	no	58.9306	47.6
11	M	M	>1 year	NA	A0	no	81.6583	12.9
12	M	U	<1 year	11q deletion +13q deletion	B	yes	67.9944	76.5
13	F	U	<1 year	13q deletion	A0	no	50.8417	18
14	M	U	<1 year	11q deletion +13q deletion	A0	no	58.3861	39
15	M	U	>1 year	13q deletion	A0	no	66.7417	40.6
16	M	U	>1 year	11q deletion	A	yes	58.925	13.8
17	F	U	>1 year	11q deletion	A0	no	76.7611	50
18	M	U	>1 year	Normal	A	yes	77.3	13
19	F	U	NA	11q deletion +13q deletion	A0	yes	68.275	83.9
20	M	U	NA	11q deletion +13q deletion	A0	no	78.0583	14.7
21	F	U	>1 year	NA	A0	yes	82.3056	18.9
22	F	U	NA	NA	A	yes	47.7056	7.5
23	M	M	NA	NA	A	NA	74	234.9
24	F	U	<1 year	t12	A	no	79.9694	71
25	F	U	>1 year	Normal	A0	no	57.9389	22.7
26	F	M	NA	NA	B	NA	73	193
27	M	U	>1 year	11q deletion	A0	NA	77	81.9
28	F	M	<1 year	Normal	A0	NA	56	31
29	M	M	>1 year	NA	A0	no	68.9389	92.9
30	M	M	<1 year	NA	A	no	62.8639	59.6
31	M	M	>1 year	NA	A0	no	72.425	19.4
32	M	M	NA	Normal	B	yes	47	40
33	M	U	>1 year	13q deletion	A	no	68.1	13.7
34	M	U	>1 year	11q deletion +13q deletion	B	no	48.2639	64.59
35	F	M	<1 year	17p deletion	A/B	no	91.5139	255
36	M	U	<1 year	11q deletion	A	no	46.6417	69.5
37	F	U	>1 year	11q deletion	A0	no	60.0611	50
38	M	U	<1 year	11q deletion +13q deletion	A0	yes	59.0611	21
39	M	U	<1 year	11q deletion +13q deletion	B	yes	67.6389	76.5
40	M	M	>1 year	t12	B	no	58.2833	12.1
41	F	U	>1 year	t12	A0	no	75.7722	20
42	M	U	<1 year	11q deletion	C	no	62.8639	135.4
43	M	U	<1 year	t12	A	no	77.6611	48.79
44	M	U	>1 year	t12	A	no	60.4806	19.4
45	M	M	>1 year	Normal	B	no	58.9	79
46	F	M	>1 year	13q deletion	A0	no	75.9389	20.8
47	M	M	>1 year	13q deletion	A0	no	58.6111	25.9
48	F	NA	>1 year	13q deletion	A0	no	71.3278	NA
49	M	NA	NA	13q deletion	NA	NA	NA	NA
50	M	U	>1 year	Normal	A	yes	77.4917	13
51	M	M	>1 year	13q deletion	A	no	65.6306	31.7
52	M	M	>1 year	13q deletion	A0	no	91.0944	52.8
53	M	U	>1 year	13q deletion	A0	no	58.1111	53.1
54	M	M	NA	13q deletion	A	no	56.4417	93.2
55	F	U	NA	11q deletion	C	no	74.075	354
56	F	M	NA	Normal	A	yes	65.8028	8.8
57	M	U	>1 year	11q deletion	A0	no	64.0389	41.1
58	M	M	>1 year	11q deletion +13q deletion	A0	no	61.9694	18.5
59	NA	NA	NA	NA	NA	NA	NA	NA
60	NA	NA	NA	NA	NA	NA	NA	NA
61	NA	NA	NA	NA	NA	NA	NA	NA
62	NA	NA	NA	NA	NA	NA	NA	NA
63	M	U	>1 year	13q deletion	A	yes	74	15.8
64	NA	NA	NA	NA	NA	NA	NA	NA
65	M	U	<1 year	17p deletion	B	yes	45.2667	54.5
66	M	M	>1 year	13q deletion	A0	no	42.3194	15.3
67	M	U	NA	13q deletion	C	NA	58.9	83
68	F	M	<1 year	Normal	A0	no	55.5167	15
69	M	M	>1 year	NA	A0	no	60.0611	50.9
70	F	U	NA	Normal	A	no	58.1417	14.5
71	M	U	>1 year	13q deletion	A0	no	52.1889	29.3
72	M	U	>1 year	13q deletion	A0	no	77.9417	26.81
73	F	U	>1 year	t12 + 13q deletion	A	no	77.4917	16.1
74	F	M	>1 year	Normal	A	no	48.3083	14.3
75	F	M	NA	NA	C	yes	71.9972	235.2
76	M	M	>1 year	Normal	B	no	84.7861	79
77	M	M	>1 year	13q deletion	A0	no	71.4583	17.08
78	M	U	>1 year	11q deletion	A0	no	50.775	41.1
79	M	U	NA	13q deletion	B	no	61.3556	623
80	M	NA	>1 year	13q deletion + 17p deletion	A	no	81.4778	79
81	M	M	<1 year	t12	A	yes	64.2361	10.1
82	F	M	NA	Normal	B	no	76.8944	28.3
83	F	M	>1 year	13q deletion	A0	no	74.9917	19.3
84	M	U	<1 year	11q deletion	C	yes	72.6556	135.4
85	NA	NA	NA	NA	NA	NA	NA	NA
86	M	M	>1 year	13q deletion	A0	yes	57.3611	58.5
87	F	U	>1 year	13q deletion	A	no	59.5361	24.6
88	M	U	<1 year	13q deletion	A	no	69.1444	60
89	M	M	>1 year	13q deletion	A0	no	65.3083	18.1
90	M	M	>1 year	13q deletion	A0	no	75.5556	77.6
91	M	U	>1 year	13q deletion	A0	no	66.1528	21.5
92	M	U	NA	13q deletion	C	yes	83.2278	55.4
93	M	M	NA	13q deletion	A	no	64.525	25
94	F	M	NA	11q deletion +13q deletion	C	yes	77.5361	117.2
95	M	M	NA	13q deletion	A	no	60.7417	17.2
96	M	M	>1 year	17p deletion	A0	no	71.175	28.7
97	F	M	NA	13q deletion	A0	no	65.7444	13.9
98	M	U	NA	t12	B	no	57.9639	64
99	F	NA	NA	17p deletion	C	no	NA	45
100	F	M	>1 year	13q deletion	A0	no	67.7167	36.7
101	M	U	NA	t12	B	yes	56.3528	125
102	F	M	>1 year	13q deletion	A0	no	57.5667	8
103	F	U	>1 year	13q deletion	A0	yes	56.9111	13.9
104	F	M	>1 year	13q deletion	A	no	73.825	33
105	F	M	>1 year	13q deletion	A	no	69.7833	52
106	F	M	>1 year	13q deletion	A0	no	60.675	11.4
107	M	M	NA	13q deletion	C	no	61.4667	7.5
108	F	M	>1 year	13q deletion	A0	no	55.8028	12.3
109	F	M	>1 year	13q deletion	A	no	70.3111	12.5
110	F	M	>1 year	13q deletion	A0	no	67.4417	33.2
111	M	M	>1 year	Normal	A	no	66.0583	15.6
112	M	M	>1 year	Normal	A0	no	47.0306	17
113	M	U	>1 year	13q deletion	B	no	59.125	36.6
114	M	M	>1 year	13q deletion	A	no	41.6417	25.2
115	F	M	NA	13q deletion	A0	no	49.3056	NA
116	M	NA	NA	13q deletion	NA	no	70.9417	20.1
117	M	M	NA	13q deletion	NA	no	NA	32.4
118	M	M	NA	Normal	NA	NA	NA	NA
119	M	M	>1 year	13q deletion	A0	no	72.5083	21.8
120	M	NA	NA	Normal	NA	NA	NA	NA
121	F	NA	NA	Normal	NA	NA	NA	NA
122	M	M	>1 year	13q deletion	A	NA	60.6417	94.1
